# Supplementary material for: NLRP6 potentiates PI3K/AKT signalling by promoting autophagic degradation of p85α to drive tumorigenesis
Source: Nat Commun. 2023 Sep 28;14:6069. doi: 10.1038/s41467-023-41739-z (PMC10539329; doi:10.1038/s41467-023-41739-z)
Supplement: Supplementary file 3 — Supplementary Data 1 [file 41467_2023_41739_MOESM3_ESM.xlsx]

## Sheet: Sheet1
Name	Sense (5’-3’)	Antisense (5’-3’)
CIITA-1#	CGAGGAGCUGGAAGCGCAATT	UUGCGCUUCCAGCUCCUCGTT
CIITA-2#	CUGCUGUUCGGGACCUAAATT	UUUAGGUCCCGAACAGCAGTT
NAIP-1#	AGUACGACAUAAGGGUGAATT	UUCACCCUUAUGUCGUACUTT
NAIP-2#	GAUGCAGUUCAGUUGGCAATT	UUGCCAACUGAACUGCAUCTT
NOD1-1#	GCCUGACAAGGUCCGCAAATT	UUUGCGGACCUUGUCAGGCTT
NOD1-2#	CCCUGAGUCUUGCGUCCAATT	UUGGACGCAAGACUCAGGGTT
NOD2-1#	GCCACAUGCAAGAAGUAUATT	UAUACUUCUUGCAUGUGGCTT
NOD2-2#	ACAUGGCCGUGAACUUUAUTT	AUAAAGUUCACGGCCAUGUTT
NLRC3-1#	CCGGAGACUCAAUCUUCAATT	UUGAAGAUUGAGUCUCCGGTT
NLRC3-2#	GGAUGAUCUCAGAGGCCAUTT	AUGGCCUCUGAGAUCAUCCTT
NLRC4-1#	GAACUGCCCAGAAAUCGAATT	UUCGAUUUCUGGGCAGUUCTT
NLRC4-2#	CGACAGGAUGAACGUGCUATT	UAGCACGUUCAUCCUGUCGTT
NLRC5-1#	CGAUGCGGAGGCCCUCAUATT	UAUGAGGGCCUCCGCAUCGTT
NLRC5-2#	GGUCUAAUGGUACUGGGUATT	UACCCAGUACCAUUAGACCTT
NLRP1-1#	GGGUGGAGCUGCAUCACAUTT	AUGUGAUGCAGCUCCACCCTT
NLRP1-2#	GCUUCUGCUCGCCAAUAAATT	UUUAUUGGCGAGCAGAAGCTT
NLRP2-1#	GGGUCUAGCAAUCAAUGAUTT	AUCAUUGAUUGCUAGACCCTT
NLRP2-2#	CGGCGCAGAUGGGCUUCAATT	UUGAAGCCCAUCUGCGCCGTT
NLRP3-1#	CGCUAAUGAUCGACUUCAATT	UUGAAGUCGAUCAUUAGCGTT
NLRP3-2#	CGGUGACUUCGGAAUCAGATT	UCUGAUUCCGAAGUCACCGTT
NLRP4-1#	GCAUACGGAUUGCCGCUUATT	UAAGCGGCAAUCCGUAUGCTT
NLRP4-2#	GGACUGGGACCGUUACUUATT	UAAGUAACGGUCCCAGUCCTT
NLRP5-1#	CCUUGUACUACGUGUUAGATT	UCUAACACGUAGUACAAGGTT
NLRP5-2#	GGUUGCGUGCGAUCAUGAATT	UUCAUGAUCGCACGCAACCTT
NLRP6-1#	GGAUCUCAGCGGCUGCCAATT	UUGGCAGCCGCUGAGAUCCTT
NLRP6-2#	GCUUCGUGAAGGAGAACGATT	UCGUUCUCCUUCACGAAGCTT
NLRP7-1#	CGACCUGAUUCAAGUAGGATT	UCCUACUUGAAUCAGGUCGTT
NLRP7-2#	GAUUCUUUGUGACCACGUATT	UACGUGGUCACAAAGAAUCTT
NLRP8-1#	CGUUGGUGGCAAGACUUAUTT	AUAAGUCUUGCCACCAACGTT
NLRP8-2#	CGGUUGUCUUUAUCGUGGATT	UCCACGAUAAAGACAACCGTT
NLRP9-1#	GUACGUUAAACAAGUGCUATT	UAGCACUUGUUUAACGUACTT
NLRP9-2#	GGCUGACUUGAGCGAUGAUTT	AUCAUCGCUCAAGUCAGCCTT
NLRP10-1#	GCUCCUAUUUCACGGAUGATT	UCAUCCGUGAAAUAGGAGCTT
NLRP10-2#	GGAGUCAAUGGCAGAUACATT	UGUAUCUGCCAUUGACUCCTT
NLRP11-1#	GCCAUGAGAACGUCAAAUATT	UAUUUGACGUUCUCAUGGCTT
NLRP11-2#	GCGAUAUCUGUCAAUAUAUTT	AUAUAUUGACAGAUAUCGCTT
NLRP12-1#	GAGCUGUCUCUGUACCGAATT	UUCGGUACAGAGACAGCUCTT
NLRP12-2#	AGUUGGACCUGACAGGAAATT	UUUCCUGUCAGGUCCAACUTT
NLRP13-1#	CCUUACUGAUCACGAUCAATT	UUGAUCGUGAUCAGUAAGGTT
NLRP13-2#	CACGUAUAUAUCCGUAAUATT	UAUUACGGAUAUAUACGUGTT
NLRP14-1#	CGAUUUGCAGGAUGAUGGATT	UCCAUCAUCCUGCAAAUCGTT
NLRP14-2#	GGUCGCCUUUGGUUGGCAATT	UUGCCAACCAAAGGCGACCTT
NLRX1-1#	CCUGACUUGCUGCUAUUAATT	UUAAUAGCAGCAAGUCAGGTT
NLRX1-2#	AGAGCACGCUGGUGCGCAATT	UUGCGCACCAGCGUGCUCUTT
