# Supplementary material for: NLRP6 potentiates PI3K/AKT signalling by promoting autophagic degradation of p85α to drive tumorigenesis
Source: Nat Commun. 2023 Sep 28;14:6069. doi: 10.1038/s41467-023-41739-z (PMC10539329; doi:10.1038/s41467-023-41739-z)
Supplement: Supplementary file 4 — Supplementary Data 2 [file 41467_2023_41739_MOESM4_ESM.xlsx]

## Sheet: Sheet1
Name	Forward (5'-3')	Reverse (5'-3')
GAPDH	GAAGGTCGGAGTCAACGGATTT	GAATTTGCCATGGGTGGAAT
CIITA	CCTGGAGCTTCTTAACAGCGA	TGTGTCGGGTTCTGAGTAGAG
NAIP	AAGGGATTTGTTGACATAACGGG	CAGCCGTAGTTCTTCGTAAGC
NOD1	ACTGAAAAGCAATCGGGAACTT	CACACACAATCTCCGCATCTT
NOD2	TGGTTCAGCCTCTCACGATGA	CAGGACACTCTCGAAGCCTT
NLRC3	GTGCCGACCGACTCATCTG	GTCCTGCACTCATCCAAGC
NLRC4	TGCCCAGAAATCGAAGCCC	GGCACCAAACTGCCGTATG
NLRC5	GCTCGGCAACAAGAACCTGT	GGTCCAAGGTCTCGTTCCT
NLRP1	GCAGTGCTAATGCCCTGGAT	GAGCTTGGTAGAGGAGTGAGG
NLRP2	TGGCCTGGAGATAGCAAAGAG	CACCACCGTGTATGAGAAGGG
NLRP3	CCACAAGATCGTGAGAAAACCC	CGGTCCTATGTGCTCGTCA
NLRP4	ACACAAAGACCTATCAAGCTCAC	AAAAGGCGGTCCAAATGGTCA
NLRP5	CCACAGGTCCTACTTGCTCTA	TGAGCGATTTGTCTCCTTCCA
NLRP6	CCTACCAGTTCATCGACCAGA	CTCAGCAGTCCGAAGAGGAA
NLRP7	CGAAGACGTGCTACAGAAGAC	TTCACAGTCGCATTCCTTATCC
NLRP8	CCATGAGGAGCTACAACGGTT	AGGGAAACGCTCTATCAAGAGAT
NLRP9	TTGAATGACGCATATACTGCTGC	GTCCTTCCATAAGTTTCCCTCTG
NLRP10	ACCTGTTGGAACTTGTGGACC	ACCTGGTTGTATCTGCCATTG
NLRP11	AGAACTGGCTAACGTGTTGCC	GTCTGCCAATGATCTTCCTACAA
NLRP12	GGGGCTTGTCAGGAGATGG	AGTCCCTGGCATAGTAACCTC
NLRP13	GGCTGAACTACTGGAGACATGG	CCCCACCAAGACTATCGTCTG
NLRP14	GAGTTGGGAAAACAACCTTGGT	ACTTAAACCTCTGCTGGTAGAGA
NLRX1	CAGCGACCAGATGATCGTATC	TGGTGGCGTATAAAGGCCCTA
PIK3R1	GGTGAAGCTCGTGTGTGGA	CCAGGCTGACTCTCACAGC
ACTB	GCCCTGAGGCACTCTTCCA	CGGATGTCCACGTCACACTTC
