# Supplementary material for: NLRP6 potentiates PI3K/AKT signalling by promoting autophagic degradation of p85α to drive tumorigenesis
Source: Nat Commun. 2023 Sep 28;14:6069. doi: 10.1038/s41467-023-41739-z (PMC10539329; doi:10.1038/s41467-023-41739-z)
Supplement: Supplementary file 5 — Supplementary Data 3 [file 41467_2023_41739_MOESM5_ESM.xlsx]

## Sheet: Sheet1
Name	Sequences (5'-3')
NLRP6-guide RNA-1#	GTGCCCGCCGCCCAGTCGTAC
NLRP6-guide RNA-2#	GCGCGCCTACCGCTTCGTGA
PTEN-guide RNA	GCAGCAATTCACTGTAAAGC
PIK3R1-guide RNA-1#	CGCTTTCAAACGCTATCTCC
PIK3R1-guide RNA-2#	CTAGCATACCTCATCAGTAT
RBX1-guide RNA	CAGAAGAGTGTACTGTCGCATGG
SKP1-guide RNA	AATATTGCTGCATTCACATT
CUL1-guide RNA	GTATCGAGCCAGCAACTCAG
