# Supplementary material for: NLRP6 potentiates PI3K/AKT signalling by promoting autophagic degradation of p85α to drive tumorigenesis
Source: Nat Commun. 2023 Sep 28;14:6069. doi: 10.1038/s41467-023-41739-z (PMC10539329; doi:10.1038/s41467-023-41739-z)
Supplement: Supplementary file 6 — Supplementary Data 4 [file 41467_2023_41739_MOESM6_ESM.xlsx]

## Sheet: Sheet1
Each antibody is spotted in duplicate vertically	1	Positive Control Spot	Positive Control Spot	Negative Control Spot	Negative Control Spot	AKT (P-Ser473)	AMPKα (P-Thr172)	BAD (P-Ser112)	4E-BP1 (P-Thr36)
	2
	3	ERK1 (P-T202/Y204)	GSK3α (P-Ser21)	GSK3β (P-Ser9)	mTOR (P-Ser2448)	p27 (P-Thr198)	P53 (P-Ser15)	P70S6K (P-Thr421/Ser424)	PDK1 (P-Ser241)
	4	ERK2 (P-Y185/Y187)
	5	PRAS40 (P-Thr246)	PTEN (P-Ser380)	Raf-1 (Ser301)	RPS6 (P-Ser235/236)	RSK1 (P-Ser380)	RSK2 (P-Ser386)	Negative Control Spot	Positive Control Spot
	6
