# Supplementary material for: NLRP6 potentiates PI3K/AKT signalling by promoting autophagic degradation of p85α to drive tumorigenesis
Source: Nat Commun. 2023 Sep 28;14:6069. doi: 10.1038/s41467-023-41739-z (PMC10539329; doi:10.1038/s41467-023-41739-z)
Supplement: Supplementary file 7 — Supplementary Data 5 [file 41467_2023_41739_MOESM7_ESM.xlsx]

## Sheet: Sheet1
Accession	Score	Mass	Matches	Sequences	emPAI	Protein description
1433B	85	28179	7 (4)	6 (4)	0.56	14-3-3 protein beta/alpha
1433T	130	28032	12 (6)	10 (6)	0.96	14-3-3 protein theta
1433Z	77	27899	7 (4)	6 (4)	0.57	14-3-3 protein zeta/delta
A6ND22	28	11371	3 (2)	2 (2)	0.7	28S ribosomal protein S16, mitochondrial
RM53	34	12270	1 (1)	1 (1)	0.28	39S ribosomal protein L53, mitochondrial
RS10	116	18886	10 (2)	7 (2)	0.39	40S ribosomal protein S10
RS11	143	18590	16 (8)	10 (7)	2.81	40S ribosomal protein S11
RS12	243	14905	11 (7)	7 (5)	3.23	40S ribosomal protein S12
RS13	264	17212	14 (10)	7 (5)	1.93	40S ribosomal protein S13
RS14	353	16434	10 (10)	6 (6)	3.48	40S ribosomal protein S14
K7ELC2	42	17712	5 (2)	5 (2)	0.42	40S ribosomal protein S15
H3BVC7	113	6947	9 (5)	5 (3)	2.43	40S ribosomal protein S15a (Fragment)
RS16	294	16549	18 (14)	11 (9)	5.44	40S ribosomal protein S16
RS17	266	15597	14 (10)	8 (5)	3.81	40S ribosomal protein S17
RS18	201	17708	15 (11)	11 (8)	3.03	40S ribosomal protein S18
B0ZBD0	177	16051	20 (10)	11 (8)	3.61	40S ribosomal protein S19
RS2	111	31590	15 (6)	12 (6)	0.82	40S ribosomal protein S2
RS20	117	13478	9 (7)	3 (3)	2.11	40S ribosomal protein S20
A0A087WUS0	91	15343	7 (3)	6 (3)	0.82	40S ribosomal protein S24
RS25	223	13791	14 (11)	7 (5)	2.78	40S ribosomal protein S25
A0A024RB14	121	13292	6 (3)	4 (2)	0.58	40S ribosomal protein S26
H0YMV8	235	11851	9 (7)	5 (3)	1.76	40S ribosomal protein S27
RS27	237	9797	11 (8)	5 (3)	3.58	40S ribosomal protein S27
RS29	60	6900	3 (2)	3 (2)	1.3	40S ribosomal protein S29
RS3	127	26842	12 (8)	11 (8)	1.55	40S ribosomal protein S3
E9PR30	89	10898	6 (6)	3 (3)	2.01	40S ribosomal protein S30
RS3A	80	30154	9 (5)	8 (5)	0.69	40S ribosomal protein S3a
B2R491	193	29807	16 (10)	13 (10)	1.88	40S ribosomal protein S4
A2A3R5	72	25067	6 (2)	4 (1)	0.13	40S ribosomal protein S6
RS7	110	22113	9 (6)	7 (5)	1.03	40S ribosomal protein S7
Q5JR94	334	24475	15 (10)	10 (7)	2.17	40S ribosomal protein S8
A0A024R4M0	173	22635	24 (14)	16 (10)	3.56	40S ribosomal protein S9
Q53HW2	101	34451	10 (3)	8 (3)	0.32	60S acidic ribosomal protein P0 (Fragment)
X1WI28	177	23416	13 (8)	7 (5)	1.23	60S ribosomal protein L10 (Fragment)
RL10A	90	24987	8 (4)	7 (4)	0.65	60S ribosomal protein L10a
RL12	120	17979	10 (4)	7 (3)	0.68	60S ribosomal protein L12
A8K4C8	93	24304	10 (5)	8 (3)	0.47	60S ribosomal protein L13
M0QYS1	105	24258	11 (5)	9 (5)	0.9	60S ribosomal protein L13a (Fragment)
J3QQ67	218	21940	8 (4)	7 (4)	0.76	60S ribosomal protein L18 (Fragment)
M0R117	97	18352	6 (4)	5 (3)	0.66	60S ribosomal protein L18a
K7EKS7	90	5730	5 (3)	3 (2)	1.64	60S ribosomal protein L22
K7EJV9	190	19354	14 (7)	9 (4)	0.9	60S ribosomal protein L23a (Fragment)
C9JNW5	261	17646	10 (7)	8 (5)	1.4	60S ribosomal protein L24
A0A024R1V4	121	15788	12 (8)	9 (6)	2.22	60S ribosomal protein L27
RL28	91	15795	10 (5)	8 (4)	1.18	60S ribosomal protein L28
RL35	45	14543	8 (1)	7 (1)	0.23	60S ribosomal protein L35
RL35A	42	12587	11 (4)	8 (4)	1.63	60S ribosomal protein L35a
RL36	82	12303	8 (3)	8 (3)	1.09	60S ribosomal protein L36
J3KQN4	58	16653	10 (4)	7 (3)	0.74	60S ribosomal protein L36a
RL37	32	11299	4 (1)	4 (1)	0.3	60S ribosomal protein L37
RL37A	186	10497	13 (7)	6 (3)	3.13	60S ribosomal protein L37a
RL7A	27	30148	3 (1)	3 (1)	0.11	60S ribosomal protein L7a
RL8	72	28235	7 (3)	5 (3)	0.4	60S ribosomal protein L8
D6RAN4	68	20819	5 (2)	4 (2)	0.35	60S ribosomal protein L9 (Fragment)
ACTB	420	42052	24 (20)	12 (11)	1.88	Actin, cytoplasmic 1
F8WCF6	67	21159	6 (3)	5 (3)	0.55	Actin-related protein 2/3 complex subunit 4
H3BQF1	54	16485	4 (2)	3 (2)	0.45	Adenine phosphoribosyltransferase (Fragment)
APCL	22	245966	12 (1)	10 (1)	0.01	Adenomatous polyposis coli protein 2
SAHH	24	48255	6 (1)	4 (1)	0.07	Adenosylhomocysteinase
ADT2	295	33059	25 (18)	14 (10)	2.15	ADP/ATP translocase 2
ADT3	200	33073	17 (13)	9 (7)	1.15	ADP/ATP translocase 3
H3BRS6	31	22073	4 (1)	3 (1)	0.15	ADP-dependent glucokinase (Fragment)
A0A024R0Y6	200	20645	7 (5)	6 (4)	0.83	ADP-ribosylation factor 3, isoform CRA_b
ARF4	246	20612	9 (7)	7 (6)	1.47	ADP-ribosylation factor 4
ARL1	42	20518	2 (1)	2 (1)	0.16	ADP-ribosylation factor-like protein 1
ARL2	47	21036	2 (1)	2 (1)	0.16	ADP-ribosylation factor-like protein 2
A0A140VJN9	32	116959	2 (1)	2 (1)	0.03	Alpha-mannosidase
L0R5A1	36	11752	6 (4)	2 (1)	0.29	Alternative protein CSF2RB
L8E9Z3	25	34429	13 (1)	8 (1)	0.1	Alternative protein HRC
L8ECB8	20	20274	3 (1)	2 (1)	0.17	Alternative protein NR5A1
Q5Y190	14	458487	12 (1)	9 (1)	0.01	Anchor protein
A0A024R5Z7	207	38808	19 (7)	12 (7)	0.77	Annexin
M0QYZ2	35	19145	3 (1)	2 (1)	0.18	AP-2 complex subunit sigma
AP4S1	38	17165	1 (1)	1 (1)	0.2	AP-4 complex subunit sigma-1
ATP5I	32	7928	2 (1)	2 (1)	0.45	ATP synthase subunit e, mitochondrial
ATP5L	194	11421	7 (7)	4 (4)	2.73	ATP synthase subunit g, mitochondrial
ATPG	36	33032	3 (1)	3 (1)	0.1	ATP synthase subunit gamma, mitochondrial
ATPO	62	23377	7 (1)	4 (1)	0.14	ATP synthase subunit O, mitochondrial
A0A024R883	35	13863	1 (1)	1 (1)	0.25	ATPase, H+ transporting, lysosomal 13kDa, V1 subunit G1, isoform CRA_a
E9PNQ5	16	19023	5 (1)	5 (1)	0.18	ATP-binding cassette sub-family B member 7, mitochondrial (Fragment)
A0A024RDX4	23	41620	3 (1)	1 (1)	0.08	ATP-dependent (S)-NAD(P)H-hydrate dehydratase
BAG2	79	23928	6 (1)	6 (1)	0.14	BAG family molecular chaperone regulator 2
H7C5E2	49	34324	9 (1)	6 (1)	0.1	B-cell receptor-associated protein 29 (Fragment)
BAP31	93	28031	3 (2)	3 (2)	0.25	B-cell receptor-associated protein 31
A0A0C4DH16	25	11416	5 (1)	4 (1)	0.3	BET1-like protein
B2MG	107	13820	6 (5)	4 (4)	2	Beta-2-microglobulin
BRI3B	38	27932	2 (1)	1 (1)	0.12	BRI3-binding protein
Q6FII3	25	15968	2 (1)	2 (1)	0.21	C14orf1 protein
Q96AL6	27	21021	1 (1)	1 (1)	0.16	C15orf37 protein (Fragment)
A0A024R9M9	33	22442	1 (1)	1 (1)	0.15	Calcium binding protein P22, isoform CRA_a
TMCO1	51	21389	4 (2)	4 (2)	0.34	Calcium load-activated calcium channel
A0A024R904	45	26308	2 (1)	2 (1)	0.13	Calcyclin binding protein, isoform CRA_a
Q16094	35	31394	2 (2)	2 (2)	0.22	Calnexin (Fragment)
CALR	56	48283	6 (3)	6 (3)	0.22	Calreticulin
CALU	23	37198	3 (1)	3 (1)	0.09	Calumenin
Q5TDF0	87	25341	2 (1)	2 (1)	0.13	Cancer-related nucleoside-triphosphatase
B1AK88	37	34159	5 (1)	4 (1)	0.1	Capping protein (Actin filament) muscle Z-line, beta, isoform CRA_d
Q5SRQ6	30	27307	2 (1)	2 (1)	0.12	Casein kinase II subunit beta
CAV1	147	20630	11 (8)	10 (7)	2.34	Caveolin-1
CAV2	37	18564	2 (1)	2 (1)	0.18	Caveolin-2
A0A0S2Z4K2	79	20704	6 (2)	4 (2)	0.35	CCHC-type zinc finger nucleic acid binding protein isoform 3 (Fragment)
CISD2	64	15497	4 (2)	3 (2)	0.48	CDGSH iron-sulfur domain-containing protein 2
B4DGN8	44	79919	4 (1)	3 (1)	0.04	cDNA FLJ53377, highly similar to Procollagen-lysine, 2-oxoglutarate 5-dioxygenase 1 (EC 1.14.11.4)
B7Z967	22	30808	2 (1)	2 (1)	0.11	cDNA FLJ55155, highly similar to Junctophilin-4
B4DN31	25	51303	6 (1)	4 (1)	0.06	cDNA FLJ55809
B4DPH9	44	22144	6 (1)	6 (1)	0.15	cDNA FLJ55895, highly similar to Ras-related protein Rab-7
B7Z2N4	97	109979	11 (3)	9 (3)	0.09	cDNA FLJ56074, highly similar to 150 kDa oxygen-regulated protein (Orp150)
B4DPD9	21	18876	3 (1)	2 (1)	0.18	cDNA FLJ57415
B4DIS0	33	139212	12 (1)	9 (1)	0.02	cDNA FLJ57840, highly similar to Chromodomain-helicase-DNA-binding protein 7 (EC 3.6.1.-)
B4DJY8	23	16776	5 (1)	1 (1)	0.2	cDNA FLJ60017, highly similar to Solute carrier family 22 member 10
B4DLN1	301	48582	19 (11)	13 (8)	0.93	cDNA FLJ60124, highly similar to Mitochondrial dicarboxylate carrier
B4DVD2	57	24703	4 (3)	4 (3)	0.46	cDNA FLJ60170, highly similar to Guanine nucleotide-binding protein subunit beta 2-like 1
B4DF70	138	20209	8 (5)	7 (5)	1.16	cDNA FLJ60461, highly similar to Peroxiredoxin-2 (EC 1.11.1.15)
B4DXM8	34	59713	4 (1)	3 (1)	0.06	cDNA FLJ60942, highly similar to Phosphatidylinositol 3-kinase regulatory subunit gamma
A8KAK1	24	175467	10 (1)	7 (1)	0.02	cDNA FLJ77398, highly similar to Homo sapiens UDP-glucose ceramide glucosyltransferase-like 1, transcript variant 2, mRNA
B7Z9M9	190	16937	11 (8)	7 (5)	2.57	cDNA, FLJ78893, highly similar to Destrin
B2R4C1	209	14486	12 (7)	8 (4)	1.86	cDNA, FLJ92036, highly similar to Homo sapiens ribosomal protein L31 (RPL31), mRNA
B2R4I8	79	21919	3 (2)	3 (2)	0.33	cDNA, FLJ92106, highly similar to Homo sapiens adaptor-related protein complex 3, sigma 1 subunit(AP3S1), mRNA
B2R926	17	50142	10 (1)	4 (1)	0.07	cDNA, FLJ94179, highly similar to Homo sapiens tektin 2 (testicular) (TEKT2), mRNA
B2R9T9	93	26178	8 (5)	5 (4)	0.82	cDNA, FLJ94551
B2RCT6	23	56320	3 (1)	3 (1)	0.06	cDNA, FLJ96276, highly similar to Homo sapiens G1 to S phase transition 1 (GSPT1), mRNA
CDIPT	57	23865	3 (1)	3 (1)	0.14	CDP-diacylglycerol--inositol 3-phosphatidyltransferase
A0A024RAE4	55	21587	2 (2)	2 (2)	0.34	Cell division cycle 42 (GTP binding protein, 25kDa), isoform CRA_a
Q08ES8	206	20310	11 (7)	9 (5)	1.15	Cell growth-inhibiting protein 34
PDE3B	19	126079	5 (1)	1 (1)	0.03	cGMP-inhibited 3',5'-cyclic phosphodiesterase B
A0A024R9K7	193	35622	15 (10)	10 (6)	1.04	Chromosome 15 open reading frame 24, isoform CRA_b
JIP1	23	78331	3 (1)	2 (1)	0.04	C-Jun-amino-terminal kinase-interacting protein 1
Q6NWZ1	24	67948	10 (1)	8 (1)	0.05	CKAP4 protein (Fragment)
Q5RLJ0	38	28066	1 (1)	1 (1)	0.12	CLE
COTL1	26	16049	5 (1)	4 (1)	0.21	Coactosin-like protein
COF1	226	18719	12 (8)	10 (7)	2.18	Cofilin-1
CC134	37	26601	3 (1)	3 (1)	0.13	Coiled-coil domain-containing protein 134
CTHR1	95	26777	6 (4)	6 (4)	0.6	Collagen triple helix repeat-containing protein 1
D3DRA2	34	150754	10 (1)	9 (1)	0.02	Collagen, type XVII, alpha 1, isoform CRA_b
H0Y6U5	18	104330	3 (1)	3 (1)	0.03	Condensin-2 complex subunit G2 (Fragment)
H7C3S9	44	9040	3 (1)	3 (1)	0.39	COP9 signalosome complex subunit 8 (Fragment)
CYTB	76	11190	5 (3)	3 (2)	0.71	Cystatin-B
CSRP1	113	21409	5 (3)	5 (3)	0.55	Cysteine and glycine-rich protein 1
CRIPT	21	11665	1 (1)	1 (1)	0.3	Cysteine-rich PDZ-binding protein
F1AZF2	157	25773	9 (5)	7 (4)	0.63	Cytochrome c oxidase subunit 2
A0A024RDJ1	110	16932	6 (4)	4 (2)	0.44	DC2 protein, isoform CRA_a
A0A024R9A4	27	73564	4 (1)	4 (1)	0.04	DEAD (Asp-Glu-Ala-Asp) box polypeptide 3, Y-linked, isoform CRA_a
DCD	48	11391	3 (1)	3 (1)	0.3	Dermcidin
RASD1	29	32021	4 (1)	4 (1)	0.1	Dexamethasone-induced Ras-related protein 1
Q86U75	242	67545	12 (6)	8 (5)	0.33	Dihydropyrimidinase-like 2
DLG2	33	97948	8 (1)	4 (1)	0.03	Disks large homolog 2
A0A087X0X5	25	25242	3 (2)	2 (1)	0.28	DNA damage-binding protein 2 (Fragment)
TOP2A	31	175017	13 (1)	11 (1)	0.02	DNA topoisomerase 2-alpha
A0A0B4J2F8	39	13180	2 (1)	2 (1)	0.26	DNA-directed RNA polymerase II subunit RPB11-b2
A0A087WWX0	28	15579	5 (1)	4 (1)	0.22	DNA-directed RNA polymerases I, II, and III subunit RPABC1 (Fragment)
RPAB3	27	17189	3 (1)	2 (1)	0.2	DNA-directed RNA polymerases I, II, and III subunit RPABC3
RPAB5	34	7868	2 (1)	2 (1)	0.45	DNA-directed RNA polymerases I, II, and III subunit RPABC5
DJB11	65	40774	7 (2)	3 (2)	0.17	DnaJ homolog subfamily B member 11
DNJC3	18	58000	2 (1)	1 (1)	0.06	DnaJ homolog subfamily C member 3
H0Y368	95	33537	8 (3)	7 (3)	0.33	Dolichol-phosphate mannosyltransferase subunit 1 (Fragment)
A0A024RAD5	80	50841	3 (3)	3 (3)	0.21	Dolichyl-diphosphooligosaccharide--protein glycosyltransferase 48 kDa subunit
RPN1	115	68641	7 (3)	6 (3)	0.15	Dolichyl-diphosphooligosaccharide--protein glycosyltransferase subunit 1
A0A0B4J239	42	8636	1 (1)	1 (1)	0.4	Dolichyl-diphosphooligosaccharide--protein glycosyltransferase subunit DAD1
A0A0A0MRV8	55	18132	5 (2)	4 (2)	0.41	Dynactin subunit 3 (Fragment)
DYL1	198	10530	11 (7)	6 (3)	3.13	Dynein light chain 1, cytoplasmic
DYLT1	110	12672	3 (3)	2 (2)	1.05	Dynein light chain Tctex-type 1
A0A140VJI0	19	79689	6 (1)	4 (1)	0.04	Dynein, axonemal, intermediate polypeptide 1
RBX1	19	12722	2 (1)	2 (1)	0.27	E3 ubiquitin-protein ligase RBX1
EFC4B	17	45963	2 (1)	1 (1)	0.07	EF-hand calcium-binding domain-containing protein 4B
Q53HR5	182	50435	14 (7)	10 (6)	0.56	Elongation factor 1-alpha (Fragment)
EF1G	45	50429	2 (1)	2 (1)	0.07	Elongation factor 1-gamma
EF2	31	96246	14 (1)	4 (1)	0.03	Elongation factor 2
ELOB	81	13239	5 (4)	4 (4)	1.51	Elongin-B
V9HW71	576	29032	25 (19)	13 (10)	2.29	Endoplasmic reticulum resident protein 29
ENPL	408	92696	27 (18)	23 (15)	0.8	Endoplasmin
A0A024R6D4	28	12422	3 (1)	2 (1)	0.28	Enhancer of rudimentary homolog
A0A0K0K1L8	26	28876	1 (1)	1 (1)	0.12	Epididymis secretory sperm binding protein Li 129m
V9HWB4	585	72402	23 (17)	19 (14)	0.95	Epididymis secretory sperm binding protein Li 89n
A0A024RDX2	22	42052	4 (1)	2 (1)	0.08	Epstein-Barr virus induced gene 2 (Lymphocyte-specific G protein-coupled receptor), isoform CRA_a
EMC1	32	112145	4 (1)	4 (1)	0.03	ER membrane protein complex subunit 1
EMC2	45	34982	6 (1)	6 (1)	0.09	ER membrane protein complex subunit 2
A0A024R9N3	61	20244	3 (2)	3 (2)	0.36	ER membrane protein complex subunit 4
EMC6	70	12067	3 (3)	1 (1)	0.28	ER membrane protein complex subunit 6
EMC8	70	24214	4 (2)	3 (2)	0.3	ER membrane protein complex subunit 8
ERO1A	56	55213	7 (3)	6 (3)	0.19	ERO1-like protein alpha
IF4A2	27	46601	3 (1)	3 (1)	0.07	Eukaryotic initiation factor 4A-II
A0A087WVB9	42	21552	2 (1)	1 (1)	0.16	Eukaryotic translation initiation factor 3 subunit K
IF4E	19	25310	1 (1)	1 (1)	0.13	Eukaryotic translation initiation factor 4E
I3L397	78	16237	8 (3)	7 (2)	0.77	Eukaryotic translation initiation factor 5A (Fragment)
A0A024R327	19	20916	2 (1)	1 (1)	0.16	Family with sequence similarity 107, member A, isoform CRA_c
FANCI	26	150769	17 (1)	8 (1)	0.02	Fanconi anemia group I protein
Q2NNQ7	23	244338	51 (1)	9 (1)	0.01	FER-1-like protein 5
Q6NS36	34	26374	3 (1)	3 (1)	0.13	Ferritin (Fragment)
A0A024R9J2	16	66593	3 (1)	1 (1)	0.05	Fibrous sheath interacting protein 1, isoform CRA_a
FLNA	52	283301	9 (1)	9 (1)	0.01	Filamin-A
LEG1	427	15048	15 (12)	7 (6)	4.08	Galectin-1
A0A140CTX8	16	21392	1 (1)	1 (1)	0.16	Gamma-crystallin S
B4DPY0	23	18278	4 (2)	4 (2)	0.4	Glutathione peroxidase
A0A087WUQ6	42	22209	3 (1)	3 (1)	0.15	Glutathione peroxidase
GPX7	76	21154	3 (2)	2 (2)	0.34	Glutathione peroxidase 7
A0A0A0MTN3	33	25241	3 (1)	3 (1)	0.13	Glutathione S-transferase
A0A087X2E9	19	9005	9 (1)	7 (1)	0.39	Glutathione S-transferase P (Fragment)
Q2TSD0	189	36197	10 (4)	8 (4)	0.42	Glyceraldehyde-3-phosphate dehydrogenase
A0A024R869	22	88230	4 (1)	4 (1)	0.04	Golgi autoantigen, golgin subfamily a, 1, isoform CRA_a
A0A1B0GVY7	19	67828	8 (1)	5 (1)	0.05	Golgin subfamily A member 8J
GAS2	23	35550	6 (1)	3 (1)	0.09	Growth arrest-specific protein 2
RAN	59	24579	4 (3)	4 (3)	0.47	GTP-binding nuclear protein Ran
DIRA2	25	22813	4 (1)	3 (1)	0.15	GTP-binding protein Di-Ras2
D3DPI2	26	32409	4 (1)	3 (1)	0.1	HCG1641229, isoform CRA_a
A0A024QZV0	197	36725	16 (10)	13 (9)	1.37	HCG1811539, isoform CRA_b
B2R4W8	172	14944	18 (11)	10 (7)	3.18	HCG1994130, isoform CRA_a
D3DV69	14	19142	5 (1)	4 (1)	0.18	HCG1996054, isoform CRA_d
D3DRL4	19	15356	1 (1)	1 (1)	0.22	HCG2011315, isoform CRA_a
A0A024R0P1	71	14784	7 (3)	5 (2)	0.51	HCG2043253, isoform CRA_a
A0A024R0I3	30	22334	2 (1)	2 (1)	0.15	HCG2043376, isoform CRA_b
B2R4R9	69	7893	2 (2)	1 (1)	0.45	HCG26477
A0A024R6B5	152	70263	6 (4)	6 (4)	0.2	Heat shock 70kDa protein 2, isoform CRA_a
HSPB1	241	22826	9 (7)	7 (5)	1.27	Heat shock protein beta-1
ROA3	45	39799	1 (1)	1 (1)	0.08	Heterogeneous nuclear ribonucleoprotein A3
HNRH1	129	49484	5 (3)	4 (3)	0.21	Heterogeneous nuclear ribonucleoprotein H
A0A024R228	29	51472	1 (1)	1 (1)	0.06	Heterogeneous nuclear ribonucleoprotein K, isoform CRA_d
HMGA1	131	11669	11 (5)	5 (2)	1.17	High mobility group protein HMG-I/HMG-Y
HINT1	38	13907	1 (1)	1 (1)	0.25	Histidine triad nucleotide-binding protein 1
H13	22	22336	16 (1)	6 (1)	0.15	Histone H1.3
H15	45	22566	2 (1)	2 (1)	0.15	Histone H1.5
C9J0D1	50	13155	6 (5)	3 (3)	0.99	Histone H2A
A0A024RAS2	178	14011	10 (8)	5 (5)	2.7	Histone H2A
H2A1A	131	14225	9 (7)	4 (4)	1.93	Histone H2A type 1-A
A0A024RCJ2	258	13896	14 (9)	8 (5)	3.66	Histone H2B
H2B1M	261	13981	17 (10)	8 (5)	3.61	Histone H2B type 1-M
H31	52	15509	18 (5)	8 (3)	0.81	Histone H3.1
B2R4R0	440	11360	17 (16)	7 (7)	17.59	Histone H4
2B11	105	30294	9 (5)	8 (5)	0.68	HLA class II histocompatibility antigen, DRB1-1 beta chain
HORN	35	283140	8 (2)	8 (2)	0.02	Hornerin
Q9NZY4	35	14562	4 (1)	3 (1)	0.23	HSPC051
HAOX1	15	41127	2 (1)	1 (1)	0.08	Hydroxyacid oxidase 1
A0A0S2Z410	66	27134	2 (1)	2 (1)	0.12	Hydroxysteroid dehydrogenase 10 isoform 1 (Fragment)
IKIP	51	39399	9 (1)	4 (1)	0.08	Inhibitor of nuclear factor kappa-B kinase-interacting protein
ITB1	58	91664	5 (1)	5 (1)	0.04	Integrin beta-1
K1C10	986	59020	50 (35)	32 (24)	3.32	Keratin, type I cytoskeletal 10
K1C14	386	51872	18 (14)	14 (11)	1.23	Keratin, type I cytoskeletal 14
K1C9	798	62255	38 (23)	25 (19)	1.8	Keratin, type I cytoskeletal 9
K2C1	1685	66170	67 (50)	40 (31)	5.62	Keratin, type II cytoskeletal 1
K22E	669	65678	38 (26)	28 (22)	2.23	Keratin, type II cytoskeletal 2 epidermal
K2C5	199	62568	27 (16)	22 (12)	1.05	Keratin, type II cytoskeletal 5
K2C6C	214	60273	24 (17)	19 (13)	1.22	Keratin, type II cytoskeletal 6C
KPRP	16	67172	3 (1)	3 (1)	0.05	Keratinocyte proline-rich protein
KTAP2	111	14840	3 (3)	1 (1)	0.23	Keratinocyte-associated protein 2
MESD	34	26231	6 (3)	6 (3)	0.43	LDLR chaperone MESD
A0A024R2A7	46	57798	3 (2)	3 (2)	0.12	Lectin, mannose-binding, 1, isoform CRA_b
LDHA	125	36950	7 (4)	6 (4)	0.41	L-lactate dehydrogenase A chain
PPAC	38	18487	3 (2)	3 (2)	0.4	Low molecular weight phosphotyrosine protein phosphatase
MIF	111	12639	4 (3)	2 (2)	0.61	Macrophage migration inhibitory factor
MLEC	89	32385	3 (2)	3 (2)	0.22	Malectin
MCTS1	65	20770	2 (1)	2 (1)	0.16	Malignant T-cell-amplified sequence 1
J3QQZ4	49	16823	3 (2)	3 (2)	0.44	Mannose-P-dolichol utilization defect 1 protein (Fragment)
MMGT1	99	14734	4 (1)	4 (1)	0.23	Membrane magnesium transporter 1
MANF	245	21143	13 (9)	8 (5)	1.81	Mesencephalic astrocyte-derived neurotrophic factor
TIMP3	37	24813	6 (2)	6 (2)	0.29	Metalloproteinase inhibitor 3
I6QTP4	70	21562	4 (1)	4 (1)	0.16	MHC class II antigen (Fragment)
MIC13	31	13136	5 (1)	4 (1)	0.26	MICOS complex subunit MIC13
A0A024RAX2	263	17644	10 (8)	4 (3)	1.4	Microsomal glutathione S-transferase 1, isoform CRA_a
A0A024R8Z1	332	16734	7 (7)	4 (4)	1.51	Microsomal glutathione S-transferase 3, isoform CRA_a
M2OM	141	34211	8 (5)	7 (5)	0.59	Mitochondrial 2-oxoglutarate/malate carrier protein
MTCH2	43	33936	6 (1)	2 (1)	0.1	Mitochondrial carrier homolog 2
TOM22	147	15512	4 (3)	3 (3)	0.81	Mitochondrial import receptor subunit TOM22 homolog
A0A0K2BMD8	55	15305	2 (2)	2 (2)	0.49	Mutant hemoglobin alpha 2 globin chain
MYDGF	270	18897	12 (12)	5 (5)	2.16	Myeloid-derived growth factor
G3V1V0	742	18311	27 (21)	10 (9)	9.66	Myosin light polypeptide 6
H0YI43	347	9415	12 (8)	4 (4)	5.58	Myosin light polypeptide 6 (Fragment)
J3QRS3	805	20501	22 (19)	10 (9)	7.35	Myosin regulatory light chain 12A
A0A024R1N1	188	227646	36 (6)	31 (6)	0.09	Myosin, heavy polypeptide 9, non-muscle, isoform CRA_a
MTPN	75	13058	1 (1)	1 (1)	0.26	Myotrophin
ASPG	41	37812	1 (1)	1 (1)	0.09	N(4)-(beta-N-acetylglucosaminyl)-L-asparaginase
M0R1E3	26	17888	2 (1)	1 (1)	0.19	N-acetyltransferase 14 (Fragment)
A0A024R9Z0	37	9421	3 (1)	2 (1)	0.37	NADH dehydrogenase (Ubiquinone) 1 alpha subcomplex, 4, 9kDa, isoform CRA_b
A0A024R745	54	13507	3 (1)	3 (1)	0.25	NADH dehydrogenase (Ubiquinone) 1 alpha subcomplex, 5, 13kDa, isoform CRA_b
NDUAD	34	16688	5 (1)	4 (1)	0.2	NADH dehydrogenase [ubiquinone] 1 alpha subcomplex subunit 13
NDUA2	16	11029	1 (1)	1 (1)	0.31	NADH dehydrogenase [ubiquinone] 1 alpha subcomplex subunit 2
NDUS7	35	23833	6 (1)	4 (1)	0.14	NADH dehydrogenase [ubiquinone] iron-sulfur protein 7, mitochondrial
NEBU	26	775393	44 (1)	40 (1)		Nebulin
NENF	100	18845	7 (5)	6 (4)	0.93	Neudesin
A0A0A0MRJ3	27	198025	5 (1)	5 (1)	0.02	Neuron navigator 1
NYAP1	21	88842	7 (1)	4 (1)	0.04	Neuronal tyrosine-phosphorylated phosphoinositide-3-kinase adapter 1
GANAB	332	107263	15 (10)	11 (7)	0.27	Neutral alpha-glucosidase AB
NCOA5	35	65725	5 (1)	2 (1)	0.05	Nuclear receptor coactivator 5
A0A0S2Z491	18	32726	2 (1)	2 (1)	0.1	Nucleophosmin isoform 2 (Fragment)
Q32Q12	259	32906	19 (10)	11 (7)	1.16	Nucleoside diphosphate kinase
NDK3	84	19231	3 (2)	3 (2)	0.38	Nucleoside diphosphate kinase 3
NDKA	249	17309	12 (9)	7 (6)	2.48	Nucleoside diphosphate kinase A
A0A024R6W2	52	26268	4 (4)	4 (4)	0.61	Nudix (Nucleoside diphosphate linked moiety X)-type motif 21, isoform CRA_a
J3KTF9	35	11899	6 (1)	3 (1)	0.29	ORM1-like protein 3 (Fragment)
PPIA	142	18229	9 (5)	6 (4)	0.97	Peptidyl-prolyl cis-trans isomerase A
PPIB	387	23785	24 (20)	14 (13)	8.4	Peptidyl-prolyl cis-trans isomerase B
PPIC	37	22863	2 (1)	2 (1)	0.15	Peptidyl-prolyl cis-trans isomerase C
FKBP2	80	15810	2 (2)	2 (2)	0.48	Peptidyl-prolyl cis-trans isomerase FKBP2
Q5W0X3	81	11474	2 (1)	2 (1)	0.3	Peptidylprolyl isomerase
F8VU90	33	20030	5 (1)	3 (1)	0.17	Peptidylprolyl isomerase
H7C1Z9	30	10124	3 (1)	3 (1)	0.34	Peptidylprolyl isomerase (Fragment)
PRDX1	368	22324	21 (17)	13 (12)	4.36	Peroxiredoxin-1
PRDX4	504	30749	28 (22)	14 (12)	3.67	Peroxiredoxin-4
PRDX5	128	22301	7 (5)	4 (3)	0.52	Peroxiredoxin-5, mitochondrial
PRDX6	140	25133	9 (6)	7 (6)	1.12	Peroxiredoxin-6
A0A024RCW6	22	50669	2 (1)	2 (1)	0.07	Peroxisome proliferative activated receptor, delta, isoform CRA_a
B0QYY0	23	17786	10 (1)	2 (1)	0.19	PHD finger protein 20 (Fragment)
A0A024RD93	29	47790	3 (1)	3 (1)	0.07	Phosphoribosylaminoimidazole carboxylase, phosphoribosylaminoimidazole succinocarboxamide synthetase, isoform CRA_c
M4PPI9	26	7986	1 (1)	1 (1)	0.44	Phosphotransferase (Fragment)
PITH1	37	24391	2 (2)	2 (2)	0.29	PITH domain-containing protein 1
PCBP1	84	37987	4 (2)	4 (2)	0.18	Poly(rC)-binding protein 1
F8VXH9	90	17271	4 (3)	4 (3)	0.71	Poly(rC)-binding protein 2 (Fragment)
A0A024R9C1	74	70854	6 (3)	6 (3)	0.15	Polyadenylate-binding protein
PFD1	71	14202	5 (2)	5 (2)	0.54	Prefoldin subunit 1
B1AQP2	173	16695	7 (4)	5 (3)	0.74	Prefoldin subunit 2
H3BPF6	71	17261	2 (2)	2 (2)	0.43	Prefoldin subunit 5 (Fragment)
Q5STK2	46	14574	5 (2)	4 (2)	0.52	Prefoldin subunit 6, isoform CRA_b
LMNA	180	74380	13 (5)	11 (5)	0.24	Prelamin-A/C
PCYOX	32	57003	3 (1)	3 (1)	0.06	Prenylcysteine oxidase 1
GT251	59	71933	6 (4)	5 (4)	0.2	Procollagen galactosyltransferase 1
PLOD2	45	85373	5 (3)	4 (2)	0.08	Procollagen-lysine,2-oxoglutarate 5-dioxygenase 2
PLOD3	79	85302	10 (3)	7 (3)	0.12	Procollagen-lysine,2-oxoglutarate 5-dioxygenase 3
D3DNI2	190	35663	6 (4)	5 (3)	0.31	Profilin (Fragment)
PROF1	364	15216	17 (14)	10 (9)	6.51	Profilin-1
Q53FC3	33	21940	2 (1)	2 (1)	0.15	Programmed cell death 6 variant (Fragment)
PHB2	62	33276	5 (2)	5 (2)	0.21	Prohibitin-2
PIP	53	16847	1 (1)	1 (1)	0.2	Prolactin-inducible protein
P3H3	25	82584	5 (1)	5 (1)	0.04	Prolyl 3-hydroxylase 3
A0A0K0K1K4	39	28041	2 (1)	2 (1)	0.12	Proteasome subunit alpha type
A0A140VK46	27	29242	2 (1)	2 (1)	0.11	Proteasome subunit beta type
J3QQN1	25	14373	1 (1)	1 (1)	0.24	Proteasome subunit beta type-10 (Fragment)
H0YJM8	41	13021	6 (2)	6 (2)	0.6	Proteasome subunit beta type-5 (Fragment)
PSB6	66	25570	5 (2)	5 (2)	0.28	Proteasome subunit beta type-6
A0A087X1W2	38	33185	1 (1)	1 (1)	0.1	Protein arginine N-methyltransferase 1
G3V325	95	84684	5 (2)	4 (2)	0.08	Protein ATP5J2-PTCD1
BRK1	37	8796	4 (1)	4 (1)	0.4	Protein BRICK1
CNPY2	102	20981	3 (3)	3 (3)	0.56	Protein canopy homolog 2
CNIH4	59	16424	1 (1)	1 (1)	0.21	Protein cornichon homolog 4
CUTA	26	19218	5 (1)	4 (1)	0.18	Protein CutA
B3KQT9	322	54468	22 (16)	14 (12)	1.27	Protein disulfide-isomerase
A0A024R8S5	455	57480	29 (18)	24 (15)	1.44	Protein disulfide-isomerase
H7BZJ3	95	13739	5 (3)	4 (3)	0.94	Protein disulfide-isomerase A3 (Fragment)
A0A090N8Y2	212	73229	13 (8)	10 (7)	0.36	Protein disulfide-isomerase A4
PDIA6	264	48490	15 (8)	11 (7)	0.58	Protein disulfide-isomerase A6
A0A0U1RQS5	70	10825	3 (2)	2 (1)	0.32	Protein ERVK3-1 (Fragment)
F127C	28	13238	2 (1)	2 (1)	0.26	Protein FAM127C
FAM3C	35	24950	4 (1)	4 (1)	0.13	Protein FAM3C
H0YLW2	14	21256	7 (1)	4 (1)	0.16	Protein HCG27 (Fragment)
JAGN1	172	21111	7 (6)	4 (4)	1.43	Protein jagunal homolog 1
A0A024R7F1	73	60228	5 (3)	5 (3)	0.17	Protein kinase C substrate 80K-H, isoform CRA_a
M0QZD8	23	357535	7 (1)	7 (1)	0.01	Protein LOC400499
PP16A	16	58403	4 (1)	2 (1)	0.06	Protein phosphatase 1 regulatory subunit 16A
A0A0A6YYL6	74	26698	10 (3)	8 (3)	0.42	Protein RPL17-C18orf32
B2R5H0	43	11774	1 (1)	1 (1)	0.29	Protein S100
R4GN98	29	9732	1 (1)	1 (1)	0.36	Protein S100 (Fragment)
S10AG	36	11851	1 (1)	1 (1)	0.29	Protein S100-A16
S10A8	33	10885	4 (2)	4 (2)	0.74	Protein S100-A8
A0A087X1G7	339	18386	12 (10)	6 (5)	1.32	Protein SELENOF
SOGA3	19	103478	6 (1)	5 (1)	0.03	Protein SOGA3
THEM6	47	24135	2 (2)	2 (2)	0.3	Protein THEM6
A0A0A6YYA0	88	21562	4 (4)	3 (3)	0.78	Protein TMED7-TICAM2
A0A075B6Z2	91	2220	9 (7)	1 (1)	1.81	Protein TRAJ56 (Fragment)
SC61B	90	10025	5 (4)	3 (2)	0.82	Protein transport protein Sec61 subunit beta
YPEL5	67	14061	3 (2)	3 (2)	0.54	Protein yippee-like 5
A0A087X1T6	27	187632	6 (1)	6 (1)	0.02	Protocadherin-15
R39L5	30	6319	2 (1)	1 (1)	0.57	Putative 60S ribosomal protein L39-like 5
D11L8	18	102944	9 (1)	8 (1)	0.03	Putative ATP-dependent RNA helicase DDX11-like protein 8
Q7Z3B7	33	143333	7 (1)	6 (1)	0.02	Putative uncharacterized protein DKFZp451N061 (Fragment)
A0A024R5C5	74	130293	10 (1)	9 (1)	0.03	Pyruvate carboxylase
A0A024R5Z9	39	58538	5 (1)	5 (1)	0.06	Pyruvate kinase
Q4JIW2	24	54883	5 (1)	5 (1)	0.06	Rab11-family interacting protein 1D
A0A024RB09	43	23920	3 (1)	2 (1)	0.14	RAB5B, member RAS oncogene family, isoform CRA_a
Q6AZ91	55	23533	5 (2)	5 (2)	0.3	RAB6B protein
LTOR1	80	17848	2 (1)	2 (1)	0.19	Ragulator complex protein LAMTOR1
LTOR2	47	13613	2 (1)	2 (1)	0.25	Ragulator complex protein LAMTOR2
A0A090N900	22	20542	1 (1)	1 (1)	0.16	Ras homolog enriched in brain
RAC1	90	21835	7 (5)	6 (4)	1.04	Ras-related C3 botulinum toxin substrate 1
A0A087X163	21	20692	1 (1)	1 (1)	0.16	Ras-related protein Rab-18
E7ESV4	51	17842	2 (1)	2 (1)	0.19	Ras-related protein Rap-1b (Fragment)
A0A1B0GTB0	60	32996	5 (1)	5 (1)	0.1	Renin receptor (Fragment)
RFA3	42	13674	2 (1)	2 (1)	0.25	Replication protein A 14 kDa subunit
RCN1	45	38866	4 (3)	4 (3)	0.28	Reticulocalbin-1
RHG23	19	163347	10 (1)	9 (1)	0.02	Rho GTPase-activating protein 23
A0A024R2Q4	31	24245	7 (2)	7 (2)	0.3	Ribosomal protein L15
J3KTE4	90	23347	6 (2)	6 (2)	0.31	Ribosomal protein L19
A0A024R1Q8	331	14970	20 (16)	11 (8)	5.3	Ribosomal protein L23, isoform CRA_b
Q6NZ52	160	16582	6 (5)	5 (4)	1.11	Ribosomal protein L27a
A0A024R326	25	17599	3 (1)	3 (1)	0.19	Ribosomal protein L29, isoform CRA_a
A0A024R9D3	185	12947	7 (6)	6 (5)	3.07	Ribosomal protein L30, isoform CRA_b
A0A024R2G7	113	15964	10 (6)	5 (4)	2.17	Ribosomal protein L32, isoform CRA_a
A0A024RDH8	78	13513	9 (7)	6 (4)	1.46	Ribosomal protein L34, isoform CRA_a
A0A024R8P8	257	8270	15 (11)	7 (5)	10.74	Ribosomal protein L38, isoform CRA_a
A2RUM7	40	34569	3 (1)	3 (1)	0.1	Ribosomal protein L5
A0A024R814	182	30476	11 (7)	10 (6)	0.86	Ribosomal protein L7, isoform CRA_a
A8K517	170	15969	17 (8)	8 (4)	1.62	Ribosomal protein S23, isoform CRA_a
Q5RKT7	175	18293	12 (6)	9 (5)	1.33	Ribosomal protein S27a
A0A024R4Q8	189	23033	12 (7)	8 (4)	0.97	Ribosomal protein S5, isoform CRA_a
A0A024R608	30	11621	1 (1)	1 (1)	0.3	Ribosomal protein, large, P1, isoform CRA_a
A0A024RCA7	404	11658	11 (11)	6 (6)	9.25	Ribosomal protein, large, P2, isoform CRA_a
Q6IPH7	106	23886	7 (5)	5 (4)	0.69	RPL14 protein
Q6IAX2	124	18610	6 (3)	5 (2)	0.65	RPL21 protein
Q6FGH5	67	9220	3 (1)	3 (1)	0.38	RPS21 protein (Fragment)
D3DV26	41	22460	8 (2)	4 (1)	0.15	S100 calcium binding protein A10 (Annexin II ligand, calpactin I, light polypeptide (P11)), isoform CRA_b (Fragment)
A0A087WVA1	64	22444	3 (2)	2 (1)	0.15	Selenoprotein T
LACTB	15	61111	1 (1)	1 (1)	0.05	Serine beta-lactamase-like protein LACTB, mitochondrial
B4E0Y9	17	49438	15 (1)	5 (1)	0.07	Serine/threonine-protein kinase 26
A0A024R861	45	35806	2 (1)	2 (1)	0.09	Serine/threonine-protein phosphatase
A0A024R5K8	522	46525	16 (13)	10 (9)	1.44	Serpin peptidase inhibitor, clade H (Heat shock protein 47), member 1, (Collagen binding protein 1), isoform CRA_a
A0A0C4DGB6	136	71177	10 (4)	7 (2)	0.14	Serum albumin
SGMR1	72	25169	5 (3)	4 (2)	0.45	Sigma non-opioid intracellular receptor 1
A0A024RC78	77	20612	7 (5)	5 (3)	0.57	Signal peptidase complex catalytic subunit SEC11
SPCS1	143	11854	5 (4)	3 (2)	1.76	Signal peptidase complex subunit 1
A0A087WUC6	101	25359	6 (5)	5 (5)	0.86	Signal peptidase complex subunit 2
D3DP46	78	20357	3 (3)	3 (3)	0.58	Signal peptidase complex subunit 3 homolog (S. cerevisiae), isoform CRA_a
SRP14	65	14675	6 (3)	5 (3)	0.87	Signal recognition particle 14 kDa protein
SRP09	51	10219	4 (2)	4 (2)	0.79	Signal recognition particle 9 kDa protein
SRPRB	44	29912	5 (2)	5 (2)	0.24	Signal recognition particle receptor subunit beta
A4D236	23	74736	2 (1)	2 (1)	0.04	Similar to polycystic kidney disease 1-like 3
SSBP	114	17249	5 (4)	4 (3)	1.05	Single-stranded DNA-binding protein, mitochondrial
RUXE	28	10854	3 (2)	3 (2)	0.74	Small nuclear ribonucleoprotein E
RUXF	42	9776	2 (1)	2 (1)	0.36	Small nuclear ribonucleoprotein F
SMD1	32	13273	2 (1)	2 (1)	0.26	Small nuclear ribonucleoprotein Sm D1
SMD2	48	13632	2 (1)	2 (1)	0.25	Small nuclear ribonucleoprotein Sm D2
SMD3	33	14021	3 (1)	2 (1)	0.24	Small nuclear ribonucleoprotein Sm D3
RSMB	31	24765	1 (1)	1 (1)	0.14	Small nuclear ribonucleoprotein-associated proteins B and B'
GTR12	37	67550	3 (1)	2 (1)	0.05	Solute carrier family 2, facilitated glucose transporter member 12
Q53HC3	113	40359	8 (3)	8 (3)	0.27	Solute carrier family 25 member 3 isoform b variant (Fragment)
SORCN	29	21947	3 (2)	3 (2)	0.33	Sorcin
D6R947	38	4572	39 (6)	2 (1)	0.81	Spermatogenesis-associated protein 20
SKP1	65	18817	3 (1)	2 (1)	0.18	S-phase kinase-associated protein 1
H0YJ40	33	10957	2 (1)	2 (1)	0.31	SRA stem-loop-interacting RNA-binding protein, mitochondrial (Fragment)
A0A140VJW2	47	19925	2 (1)	2 (1)	0.17	Stathmin
Q5T6F7	15	28482	3 (1)	3 (1)	0.12	Steroidogenic factor 1 (Fragment)
SDF2	207	23240	9 (6)	6 (4)	1.25	Stromal cell-derived factor 2
A0A0G2JSE9	42	26072	1 (1)	1 (1)	0.13	SWI/SNF-related matrix-associated actin-dependent regulator of chromatin subfamily B member 1 (Fragment)
SYCP2	30	177239	18 (2)	9 (1)	0.02	Synaptonemal complex protein 2
TLN1	28	271766	14 (1)	13 (1)	0.01	Talin-1
A0A024R6I3	263	25131	12 (9)	7 (5)	1.72	Testicular tissue protein Li 206
A0A140VJJ6	22	50092	3 (1)	2 (1)	0.07	Testicular tissue protein Li 70
A0A140VJL3	93	24792	5 (2)	5 (2)	0.29	Testicular tissue protein Li 89
THIO	84	12015	3 (3)	3 (3)	1.13	Thioredoxin
TXD12	112	19365	6 (5)	4 (3)	0.9	Thioredoxin domain-containing protein 12
PRDX3	53	28017	4 (2)	4 (2)	0.25	Thioredoxin-dependent peroxide reductase, mitochondrial
A0A024R8N6	187	30556	9 (5)	8 (4)	0.68	Thymidine kinase
A0A087WWM0	29	21389	3 (1)	3 (1)	0.16	Trafficking protein particle complex subunit 3
A0A024R7Y5	97	12636	21 (6)	6 (5)	2.31	Transcription elongation factor B (SIII), polypeptide 1 (15kDa, elongin C), isoform CRA_a
H0YCN6	15	9457	4 (1)	1 (1)	0.37	Transcriptional activator Myb (Fragment)
TAGL2	133	22548	33 (7)	8 (6)	1.3	Transgelin-2
H7C1D4	35	21165	7 (2)	6 (2)	0.34	Translin (Fragment)
TSPO	31	18930	3 (1)	3 (1)	0.18	Translocator protein
SSRD	172	19158	9 (5)	5 (4)	1.24	Translocon-associated protein subunit delta
TMED2	87	22860	8 (4)	4 (3)	0.73	Transmembrane emp24 domain-containing protein 2
TMED4	84	26097	6 (4)	4 (3)	0.44	Transmembrane emp24 domain-containing protein 4
TMED5	47	26102	5 (3)	3 (3)	0.44	Transmembrane emp24 domain-containing protein 5
A0A024R7M0	131	27374	11 (7)	6 (5)	0.99	Transmembrane emp24 protein transport domain containing 9, isoform CRA_a
T126A	35	21742	1 (1)	1 (1)	0.15	Transmembrane protein 126A
TM160	46	19759	1 (1)	1 (1)	0.17	Transmembrane protein 160
F5GWH5	42	5703	1 (1)	1 (1)	0.64	Transmembrane protein 258
A0A024R9W7	96	28302	5 (3)	4 (3)	0.4	Transmembrane protein 33, isoform CRA_a
A0A024R2F9	57	44904	5 (3)	5 (3)	0.24	Transmembrane protein 43 isoform 1
J3KT68	29	11083	1 (1)	1 (1)	0.31	Transmembrane protein 97
TXTP	49	34333	3 (2)	3 (2)	0.2	Tricarboxylate transport protein, mitochondrial
B3KPS3	361	46725	18 (14)	14 (11)	1.43	Tubulin alpha chain
B4DY90	229	52414	15 (8)	12 (7)	0.53	Tubulin beta chain
M1VPF4	49	83223	13 (2)	10 (2)	0.08	Tyrosine-protein kinase receptor
UB2G2	78	18725	2 (1)	2 (1)	0.18	Ubiquitin-conjugating enzyme E2 G2
F4MHI3	31	112681	11 (1)	9 (1)	0.03	Ubiquitously transcribed tetratricopeptide repeat protein Y-linked transcript variant 200
J3QQQ9	121	12684	10 (9)	8 (7)	4.35	Uncharacterized protein
E9PLD3	42	11650	7 (1)	4 (1)	0.3	Uncharacterized protein
A0A024R565	39	14304	3 (1)	3 (1)	0.24	Uncharacterized protein
A0A024R3U8	23	32923	2 (1)	2 (1)	0.1	Uncharacterized protein
USMG5	60	6510	1 (1)	1 (1)	0.55	Up-regulated during skeletal muscle growth protein 5
VMA21	54	11347	2 (2)	1 (1)	0.3	Vacuolar ATPase assembly integral membrane protein VMA21
E9PQR7	34	18743	5 (1)	5 (1)	0.18	Vacuolar protein sorting-associated protein 28 homolog (Fragment)
M0QXM3	51	14963	1 (1)	1 (1)	0.23	Very-long-chain enoyl-CoA reductase (Fragment)
SC22B	45	24806	4 (2)	3 (2)	0.29	Vesicle-trafficking protein SEC22b
Q53HU8	567	53708	37 (21)	27 (18)	2.29	Vimentin variant (Fragment)
A0A024QZN9	34	35029	1 (1)	1 (1)	0.09	Voltage-dependent anion channel 2, isoform CRA_a
VDAC1	14	30868	7 (1)	3 (1)	0.11	Voltage-dependent anion-selective channel protein 1
D3DWY7	38	26690	2 (1)	2 (1)	0.13	von Hippel-Lindau binding protein 1, isoform CRA_b
VATL	53	15725	2 (2)	1 (1)	0.48	V-type proton ATPase 16 kDa proteolipid subunit
I3L1J3	23	88921	5 (1)	5 (1)	0.04	Zinc finger and SCAN domain-containing protein 10
K7EJT0	25	9641	8 (1)	2 (1)	0.36	Zinc finger protein 233
F5H026	31	14542	4 (1)	2 (1)	0.23	Zinc finger protein 880
PLAL1	18	51813	2 (1)	2 (1)	0.06	Zinc finger protein PLAGL1
