# Supplementary material for: NLRP6 potentiates PI3K/AKT signalling by promoting autophagic degradation of p85α to drive tumorigenesis
Source: Nat Commun. 2023 Sep 28;14:6069. doi: 10.1038/s41467-023-41739-z (PMC10539329; doi:10.1038/s41467-023-41739-z)
Supplement: Supplementary file 8 — Supplementary Data 6 [file 41467_2023_41739_MOESM8_ESM.xlsx]

## Sheet: Sheet1
Exon	Forward (5'-3')	Reverse (5'-3')
1	CTCCTCCTTTTTCTTCAGCC	TATGACCTAGCAACCTGACCA
2	TGCATATTTCAGATATTTCTTTCCTT	TTTGAAATAGAAAATCAAAGCATTC
3	ATAGAAGGGGTATTTGTTGGA	ACCTCACTCTAACAAGCAGATA
4	TTCAGGCAATGTTTGTTA	CTCGATAATCTGGATGACTCA
5	GCAACATTTCTAAAGTTACCTA	TCTGTTTTCCAATAAATTCTC
6	GAGTAACTATTCCCAGTCAGA	TAATTTGTTCAAATGCTTCAGA
7	ATCGTTTTTGACAGTTTG	CCAATGAAAGTAAAGTACA
8	AGGTGACAGATTTTCTTTTTTA	TCAGCTGTACTCCTAGAATTA
9	GTTCATCTGCAAAATGGA	TGGTAATCTGACACAATGTCCTA
