# Supplementary material for: NLRP6 potentiates PI3K/AKT signalling by promoting autophagic degradation of p85α to drive tumorigenesis
Source: Nat Commun. 2023 Sep 28;14:6069. doi: 10.1038/s41467-023-41739-z (PMC10539329; doi:10.1038/s41467-023-41739-z)
Supplement: Supplementary file 9 — Supplementary Data 7 [file 41467_2023_41739_MOESM9_ESM.xlsx]

## Sheet: Sheet1
Name	Sequence	Molecular weight	Purity (%)
Pep1	SAEGYQYRALYD	1435.52	0.9605
Pep2	EREEDID	904.89	0.9981
Pep3	TLPDLAEQF	1033.16	0.993
Pep4	PPLLIKLVEAIEKKG	904.89	0.987
Pep5	SSSNLAELRQLLDC	1578.74	0.983
Pep6	DVHVLADAFKRYLLDL	1888.21	0.981
Pep7	PAAVYSEMISLAPEV	1576.84	0.991
Pep8	QSSEEYIQLLKKLIRS	1935.27	0.961
Pep9	PHQYWLTLQYLLKHFFKLSQTSSKNL	3221.78	0.958
Pep10	NARVLSEIFSPMLF	1623.95	0.972
Pep11	SSDNTENLIKVIEILIST	1989.27	0.989
