# Supplementary material for: NLRP6 potentiates PI3K/AKT signalling by promoting autophagic degradation of p85α to drive tumorigenesis
Source: Nat Commun. 2023 Sep 28;14:6069. doi: 10.1038/s41467-023-41739-z (PMC10539329; doi:10.1038/s41467-023-41739-z)
Supplement: Supplementary file 11 — Source Data [file 41467_2023_41739_MOESM11_ESM.xlsx]

## Sheet: Figure 1a
Figure 1a
LN229						LN18						HS683
pS473-AKT/β-actin						pS473-AKT/β-actin						pS473-AKT/β-actin
Ctrl	NLRP6-KO-1	NLRP6-KO-2				Ctrl	NLRP6-KO-1	NLRP6-KO-2				Ctrl	NLRP6-KO-1	NLRP6-KO-2
1	0.48	0.52				1	0.43	0.49				1	0.4	0.39
1	0.39	0.35				1	0.39	0.31				1	0.44	0.52
1	0.42	0.54				1	0.47	0.43				1	0.35	0.32
pT308-AKT/β-actin						pT308-AKT/β-actin						pT308-AKT/β-actin
Ctrl	NLRP6-KO-1	NLRP6-KO-2				Ctrl	NLRP6-KO-1	NLRP6-KO-2				Ctrl	NLRP6-KO-1	NLRP6-KO-2
1	0.55	0.6				1	0.5	0.47				1	0.48	0.53
1	0.54	0.43				1	0.46	0.48				1	0.45	0.52
1	0.49	0.52				1	0.48	0.51				1	0.35	0.38
PTEN/β-actin						PTEN/β-actin						PTEN/β-actin
Ctrl	NLRP6-KO-1	NLRP6-KO-2				Ctrl	NLRP6-KO-1	NLRP6-KO-2				Ctrl	NLRP6-KO-1	NLRP6-KO-2
1	2.13	2.15				1	1.9	2.42				1	1.75	1.96
1	2.62	2.39				1	2.58	2.62				1	2.24	3.06
1	1.88	2.03				1	2.63	2.68				1	1.79	2.06

## Sheet: Figure 1b
Figure 1b
pS473-AKT/β-actin
	Ctrl			PTEN-KO
Flag-NLRP6 -	1	1	1	3.07	3.85	4.09
Flag-NLRP6 +	2.03	2.72	2.53	3.02	3.9	3.74
pT308-AKT/β-actin
	Ctrl			PTEN-KO
Flag-NLRP6 -	1	1	1	3.63	3.98	4.03
Flag-NLRP6 +	1.75	2.3	2.19	3.22	4.22	4.18
PTEN/β-actin
	Ctrl			PTEN-KO
Flag-NLRP6 -	1	1	1	0	0	0
Flag-NLRP6 +	0.62	0.34	0.26	0	0	0

## Sheet: Figure 1c
Figure 1c

## Sheet: Figure 1d
Figure 1d

## Sheet: Figure 1e
Figure 1e

## Sheet: Figure 1f
Figure 1f

## Sheet: Figure 1g
Figure 1g
pS473-AKT/β-actin
	Ctrl			PIK3R1-KO
Flag-NLRP6 -	1	1	1	2.32	3.5	3.55
Flag-NLRP6 +	1.52	1.95	2.15	2.06	3.85	3.86
pT308-AKT/β-actin
	Ctrl			PIK3R1-KO
Flag-NLRP6 -	1	1	1	4.9	4.83	4.68
Flag-NLRP6 +	2.38	2.11	2.24	5.92	5.06	5.13
PTEN/β-actin
	Ctrl			PIK3R1-KO
Flag-NLRP6 -	1	1	1	0.09	0.13	0.15
Flag-NLRP6 +	0.38	0.41	0.42	0.11	0.14	0.12

## Sheet: Figure 2a
Figure 2a
p85a/β-actin
-	1	1	1
Flag-NLRP6 +	0.78	0.82	0.75
Flag-NLRP6 ++	0.54	0.63	0.48
Flag-NLRP6 +++	0.25	0.37	0.3

## Sheet: Figure 2b
Figure 2b
p85a/β-actin
Ctrl	1	1	1
NLRP6-KO-1	2.02	2.38	2.11
NLRP6-KO-2	2.07	2.78	1.98

## Sheet: Figure 2c
Figure 2c

[truncated: 96 more sheets: Figure 2d, Figure 2e, Figure 2f, Figure 2g, Figure 2h, Figure 2i, Figure 2j, Figure 3a, Figure 3b, Figure 3c, Figure 3d, Figure 3e, Figure 3h, Figure 3i, Figure 4a, Figure 4b, Figure 4c, Figure 4d, Figure 4e, Figure 4f …]
